# Supplementary material for: Instrument shank-assisted ovariohysterectomy: a randomized clinical trial of surgical and pain alleviation efficiency of a single-person modified technique
Source: Front Vet Sci. 2023 Oct 17;10:1210089. doi: 10.3389/fvets.2023.1210089 (PMC10616265; doi:10.3389/fvets.2023.1210089)
Supplement: Supplementary file 1 [file Table_1.XLSX]

## Sheet: M-S Mousavi, Thesis SPSS 139912
Label	Conventional or shank-assisted	Dog number	Pedicle intervention Duration MIN	Total Surgery Duration MIN	Average Suspensory release time and Average Shanking Time	Average of Clamping Time SEC	Average of Ligating Time	Closure time MIN	Pedicle Hemarrhages (0=no, 1= yes)	Pain Scale Methods (1=Glasgow-SF, 2=UMPS, and 3=VAS)	Pain perior to surgery	Pain 6 hours after surgery	Pain 24 hours after surgery	Pain 48 hours after surgery	Pain 72 hours after surgery	C-reactive proteine (CRP) perior to surgery	C-reactive proteine (CRP) 6 hours after surgery	C-reactive proteine (CRP) 24 hours after surgery	C-reactive proteine (CRP) 48 hours after surgery	C-reactive proteine (CRP) 72 hours after surgery	Personal Pain Scale (Sum of pain scales in 5 time points)	Other surgical procedures Time (min)
Code	Method	Case	PID	TSD	SR vs SH	ClpT	LigT	ClosT	Hemarrhage	PSM	P.T0	P.T6	P.T24	P.T48	P.T72	CRP.T0	CRP.T6	CRP.T24	CRP.T48	CRP.T72	PPS	OSPT
	1	1	18.1	48.7	83.7857	46	343	21.1667	0	1	0	11	10	7		1.3	6.6	21.2	3.6	2.1	28	27.5
	1	2	25.9	58.6	40.4286	169	463	23.1833	0	1	0	6	4	4	4	9.8	3.6	2.4	9.2	5.4	18	35.4
	1	3	27.8	58.2	42	87	678.714	18.3833	1	1	0	3	9	8	12	1.1	1.1	7.3	2.5	4.9	32	39.8
	1	4	28.2	56.6	240.5	29	426	19.3	0	1	0	6.85714	5.33333	4.42857	2.75	13	40.4	98	54.3	23.2	19	37.3
	1	5	20.1	42.8	63	47	443	15.7833	0	1	0	2	3	7		0.2	2	9.8	6.5	3.8	12	27
	1	6	15.5	39.6	33	42	401.714	16.05	1	1	0	6	8	5	2	10.8	34.05	138.4	86.3	40.9	21	23.5
	1	7	19.7	43.4	130	54	339	11.45	0	1	0	6	4	2	1	6.5	29.5	54.3	41.8	23.6	13	31.9
	1	8	10.9	28.8	16	19	205	9.48333	0	1	0	4.85714	4.33333	2.42857	1.75	6.4	66.1	54.5	18.5	16.5	13	19.3
	1	9	22.4	50.1	62	44	611	13.0833	0	1	0	14		5		7.2	91.9	106.4	76.5	90.4	19	37
	1	1								2	0	8	10	5							23
	1	2								2	0	6	4	2	2						14
	1	3								2	0	2	7	6	10						25
	1	4								2	0	5	5	5	3						18
	1	5								2	0	5	7	7							19
	1	6								2	0	7	4	4	4						19
	1	7								2	0	4	4	3	2						13
	1	8								2	0	2	3	0	1						6
	1	9								2	0	8		5							13
	1	1								3	0	5	4	2							11
	1	2								3	0	4	1	1	1						7
	1	3								3	0	1	6	2	6						15
	1	4								3	0	3.28571	3	2	2.25						11
	1	5								3	0	3	2	3							8
	1	6								3	0	3	2	2	1						8
	1	7								3	0	3	3	2	1						9
	1	8								3	0	2	1	0	0						3
	1	9								3	0	4	3	2							9
	2	1	15.5	42.5	29.5	105	210	16.0833	1	1	0	5	5	2	5	7.7	6.4	18.9	12.1	7.7	17	26.4
	2	2	22.9	46.3	15	141	508	12.8	0	1	0	2	0	0	0	11.6	28.3	102.7	9.2	15.6	2	33.5
	2	3	12.9	31.9	18	31	203	11.7	0	1	0	3	6	4	7	2.7	1.9	68.7	2.1	2.6	20	20.2
	2	4	10	24	22.5	31	145	7.6	0	1	0	3	5	3	2	1.7	3.6	18.7	9.1	2.5	13	16.4
	2	5	13.8	37.9	15.5	38	152	14.4167	0	1	0	3	1	0	0	2.4	25.6	32.8	3.4	2.4	4	23.5
	2	6	12.2	30.3	14.5	68	254	9.53333	0	1	0	2	1	1	1	0.2	4.3	11.3	0.7	0.5	5	20.8
	2	7	12.1	31.9	10.5	56	232	10.3667	0	1	0	4	2	2	1	2	1	1.8	0.6	0.3	9	21.5
	2	8	14.5	32.4	12	60	275	11.5667	0	1	0	4	2	2	1	0.8	2.5	0.4	0.5	0.4	9	20.8
	2	9	16.8	34.7	7	42	260	10.3	1	1	0	2	3	3	2	1.4	1.5	22.5	6.9	7.2	10	24.4
	2	1								2	0	1	1	1	5						8
	2	2								2	0	4	2	0	0						6
	2	3								2	0	4	4	4	5						17
	2	4								2	0	6	3	3	2						14
	2	5								2	0	2	2	0	0						4
	2	6								2	0	3	3	2	2						10
	2	7								2	0	5	3	1	1						10
	2	8								2	0	3	1	1	1						6
	2	9								2	0	4	2	3	2						11
	2	1								3	0	1	1	0	2						4
	2	2								3	0	1	1	0	0						2
	2	3								3	0	2	3	2	5						12
	2	4								3	0	2	4	2	2						10
	2	5								3	0	1	1	0	0						2
	2	6								3	0	1	1	0	0						2
	2	7								3	0	2	1	1	0						4
	2	8								3	0	1	0	1	0						2
	2	9								3	0	2	2	1	1						6
